# Supplementary material for: ﻿Taxonomic status and nomenclature of Cephalotaxuslanceolata (Cephalotaxaceae)
Source: PhytoKeys. 2023 Mar 24;222:173–7. doi: 10.3897/phytokeys.222.101974 (PMC10194800; doi:10.3897/phytokeys.222.101974)
Supplement: XML Treatment for Cephalotaxus lanceolata [file phytokeys.222.101974-treatment1.xml]

<!DOCTYPE tp:taxon-treatment
  PUBLIC "-//TaxonX//DTD Taxonomic Treatment Publishing DTD v0 20100105//EN" "tax-treatment-NSO.dtd">
<tp:taxon-treatment xmlns:tp="http://www.plazi.org/taxpub"><tp:treatment-meta><kwd-group><label>Taxon classification</label><kwd>
              <named-content content-type="kingdom">Plantae</named-content>
            </kwd><kwd>
              <named-content content-type="order">Pinales</named-content>
            </kwd><kwd>
              <named-content content-type="family">Cephalotaxaceae</named-content>
            </kwd></kwd-group><mixed-citation publication-type="journal"><person-group><name><surname>Yang</surname><given-names>Yong</given-names></name></person-group><article-title>﻿Taxonomic status and nomenclature of <italic><tp:taxon-name><tp:taxon-name-part taxon-name-part-type="genus" reg="Cephalotaxus">Cephalotaxus</tp:taxon-name-part><tp:taxon-name-part taxon-name-part-type="species" reg="lanceolata">lanceolata</tp:taxon-name-part></tp:taxon-name></italic> (<tp:taxon-name><tp:taxon-name-part taxon-name-part-type="family">Cephalotaxaceae</tp:taxon-name-part></tp:taxon-name>)</article-title><source>PhytoKeys</source><day>24</day><month>03</month><year>2023</year><volume>222</volume><fpage>173</fpage><lpage>177</lpage><pub-id pub-id-type="doi">10.3897/phytokeys.222.101974</pub-id></mixed-citation></tp:treatment-meta><tp:nomenclature><label>﻿</label><tp:taxon-name>
            <object-id xmlns:xlink="http://www.w3.org/1999/xlink" content-type="arpha" xlink:type="simple">C7DA175F-E96C-5BAD-8B66-E75D531DF41D</object-id>
            <tp:taxon-name-part taxon-name-part-type="genus" reg="Cephalotaxus">Cephalotaxus</tp:taxon-name-part>
            <tp:taxon-name-part taxon-name-part-type="species" reg="lanceolata">lanceolata</tp:taxon-name-part>
          </tp:taxon-name><tp:taxon-authority>K. M. Feng ex W. C. Cheng et al., Acta Phytotax. Sin. 13(4): 86 (1975)</tp:taxon-authority></tp:nomenclature><tp:treatment-sec sec-type="Homotypic synonym" id="SECID0EMNAC"><title>Homotypic synonym.</title><p><tp:taxon-name><tp:taxon-name-part taxon-name-part-type="genus" reg="Cephalotaxus">Cephalotaxus</tp:taxon-name-part><tp:taxon-name-part taxon-name-part-type="species" reg="fortunei">fortunei</tp:taxon-name-part><tp:taxon-name-part taxon-name-part-type="infraspecific-rank">var.</tp:taxon-name-part><tp:taxon-name-part taxon-name-part-type="variety" reg="lanceolata">lanceolata</tp:taxon-name-part></tp:taxon-name> (W. C. Cheng et al.) Silba, Phytologia 68(1): 27 (1990); <italic><tp:taxon-name><tp:taxon-name-part taxon-name-part-type="genus" reg="Cephalotaxus">Cephalotaxus</tp:taxon-name-part><tp:taxon-name-part taxon-name-part-type="species" reg="talonensis">talonensis</tp:taxon-name-part></tp:taxon-name></italic> W. C. Cheng &amp; K. M. Feng ex S. G. Lu &amp; X. D. Lang, Bull. Bot. Res., Harbin 33(1): 5 (2013), nom. illeg.</p></tp:treatment-sec><tp:treatment-sec sec-type="material" id="SECID0EOOAC"><title>Type.</title><p>China (中国), Yunnan (云南), Gongshan Co. (贡山县), west of Dulong River, alt. 1900 m, in broad-leaved forests nearby the river, 18 Nov. 1959, <italic>K. M. Feng</italic> (冯国楣) <italic>24347</italic> (holotype: PE00206970, Fig. <xref ref-type="fig" rid="F1">1</xref>).</p><fig id="F1" position="float" orientation="portrait"><object-id xmlns:xlink="http://www.w3.org/1999/xlink" content-type="doi" xlink:type="simple">10.3897/phytokeys.222.101974.figure1</object-id><object-id xmlns:xlink="http://www.w3.org/1999/xlink" content-type="arpha" xlink:type="simple">36FC431A-A352-5D14-8539-0EFCBF34219C</object-id><label>Figure 1.</label><caption><p>Holotype of <italic><tp:taxon-name><tp:taxon-name-part taxon-name-part-type="genus" reg="Cephalotaxus">Cephalotaxus</tp:taxon-name-part><tp:taxon-name-part taxon-name-part-type="species" reg="lanceolata">lanceolata</tp:taxon-name-part></tp:taxon-name></italic> K. M. Feng ex W. C. Cheng et al. (PE00206970).</p></caption><graphic xmlns:xlink="http://www.w3.org/1999/xlink" xlink:href="phytokeys-222-173_article-101974__-g001.jpg" position="float" orientation="portrait" xlink:type="simple" id="oo_829273.jpg"><uri content-type="original_file" xlink:type="simple">https://binary.pensoft.net/fig/829273</uri></graphic></fig></tp:treatment-sec></tp:taxon-treatment>
